# Supplementary material for: Undernutrition and associated factors among pregnant women in Ethiopia. A systematic review and meta-analysis
Source: Front Nutr. 2024 May 6;11:1347851. doi: 10.3389/fnut.2024.1347851 (PMC11103006; doi:10.3389/fnut.2024.1347851)
Supplement: Supplementary file 2 [file Table_2.csv]

Recent queries in pmc
Search	Query	Items found	Time
#2	Search (("epidemiology"[Subheading] OR "epidemiology"[All Fields] OR "prevalence"[All Fields] OR "prevalence"[MeSH Terms]) AND ("malnutrition"[MeSH Terms] OR "malnutrition"[All Fields] OR "undernutrition"[All Fields]) AND associated[All Fields] AND factors[All Fields] AND ("pregnant women"[MeSH Terms] OR ("pregnant"[All Fields] AND "women"[All Fields]) OR "pregnant women"[All Fields]) AND ("ethio…	350	8:42:41
